# Supplementary material for: Identity of the leafhopper Kolla albescens, with new synonymy (Hemiptera, Cicadellidae)
Source: Zookeys. 2014 Jun 25;(420):61–8. doi: 10.3897/zookeys.420.6899 (PMC4109481; doi:10.3897/zookeys.420.6899)
Supplement: XML Treatment for Pagaronia albescens [file zookeys.420.6899-treatment1.xml]

<!DOCTYPE tp:taxon-treatment
  PUBLIC "-//TaxonX//DTD Taxonomic Treatment Publishing DTD v0 20100105//EN" "tax-treatment-NSO.dtd">
<tp:taxon-treatment xmlns:tp="http://www.plazi.org/taxpub"><tp:treatment-meta><kwd-group><label>Taxon classification</label><kwd><named-content content-type="kingdom">Animalia</named-content></kwd><kwd><named-content content-type="order">Hemiptera</named-content></kwd><kwd><named-content content-type="family">Cicadellidae</named-content></kwd></kwd-group><mixed-citation publication-type="journal"><person-group><name><surname>Meng</surname><given-names>Ze-hong</given-names></name><name><surname>Yang</surname><given-names>Mao-fa</given-names></name><name><surname>Webb</surname><given-names>Mick</given-names></name></person-group><article-title>Identity of the leafhopper <italic>Kolla albescens</italic>, with new synonymy (Hemiptera, Cicadellidae)</article-title><source>Zookeys</source><day>25</day><month>6</month><year>2014</year><volume>2014</volume><issue>420</issue><fpage>61</fpage><lpage>68</lpage><pub-id pub-id-type="doi">10.3897/zookeys.420.6899</pub-id></mixed-citation></tp:treatment-meta><tp:nomenclature><tp:taxon-name>
                        <tp:taxon-name-part taxon-name-part-type="genus">Pagaronia</tp:taxon-name-part>
                        <tp:taxon-name-part taxon-name-part-type="species">albescens</tp:taxon-name-part>
                    </tp:taxon-name><tp:taxon-authority>(Jacobi, 1943)</tp:taxon-authority><tp:taxon-status xmlns:xlink="http://www.w3.org/1999/xlink" xlink:type="simple">comb. n.</tp:taxon-status><xref ref-type="fig" rid="F1">Figs 1</xref><xref ref-type="fig" rid="F2">–</xref><xref ref-type="fig" rid="F3">21</xref><tp:nomenclature-citation-list><tp:nomenclature-citation><tp:taxon-name>Kolla albescens</tp:taxon-name><comment> Jacobi, 1943: 28; <xref ref-type="bibr" rid="B15">Wilson et al. (2009a</xref>, <xref ref-type="bibr" rid="B16">b</xref>)</comment></tp:nomenclature-citation><tp:nomenclature-citation><tp:taxon-name>Pagaronia continentalis</tp:taxon-name><comment> Anufriev, 1970, 18: 555; <xref ref-type="bibr" rid="B8">Kwon 1983</xref>: 18 (in key). <bold>syn. n.</bold></comment></tp:nomenclature-citation></tp:nomenclature-citation-list></tp:nomenclature><tp:treatment-sec sec-type="Type-locality"><title>Type-locality.</title><p>“Gaolinzsy” (NE China).</p></tp:treatment-sec><tp:treatment-sec sec-type="Description"><title>Description.</title><p>Length of males 8.5–9.0 mm, females 8.7–9.8 mm.</p><p>Coloration. Male: Head, thorax and pygofer yellowish-white; apical 1/3 of crown with three transverse black spots, one at median portion and one at each lateral margin; forewing with brown costal margin; abdomen orange-yellow in ventral view, pygofer yellow-white. Female: Head, thorax and abdominal sternites yellowish-brown; forewing pale lacteous; other coloration similar to male.</p><p>Head anterior margin almost angulate; median length of crown 5/7 of interocular width; coronal suture distinct at posterior half of crown; crown concave between ocellus and coronal suture, with fovea between ocellus and eye; ocelli located in front of imaginary line between anterior eye angles, each closer to eye than to median line of crown; lateral frontal sutures extending onto crown, attaining ocelli; frons flattened medially, muscle impressions distinct in female and obscure in male; epistomal suture <!--PageBreak-->complete. Pronotum broader than head; anterior margin broadly rounded; posterior margin concave medially; disk transversely rugulose medially; dorsopleural carinae distinct; scutellum flattened behind transverse depression; transverse depression straight, <!--PageBreak-->located in middle of disk, attaining lateral margins of scutellum; forewing (<xref ref-type="fig" rid="F2">Fig. 12</xref>) with base of second apical cell more proximal than base of third; medial inner subapical cell open. Fore legs with femur (<xref ref-type="fig" rid="F2">Fig. 13</xref>), in anterior view, with intercalary row comprising about 10 widely spaced stout setae on distal half, first anteromedial seta (AM1) located near base of ventroapical femoral lobe, anteroventral row with about four stout setae. Hindleg with apical femoral setal formula 2:1:1. Male abdominal apodemes small, reaching near mid length of third segment.</p><fig id="F1" position="float" orientation="portrait"><label>Figures 1–6.</label><caption><p><italic><tp:taxon-name>Pagaronia albescens</tp:taxon-name></italic> (Jacobi, 1943), comb. n. <bold>1–3</bold> body of male (9.0 mm): <bold>1</bold> dorsal view <bold>2</bold> lateral view <bold>3</bold> ventral view <bold>4–6</bold> body of female (9.8 mm) <bold>4</bold> dorsal view <bold>5</bold> lateral view <bold>6</bold> ventral view.</p></caption><graphic xmlns:xlink="http://www.w3.org/1999/xlink" xlink:href="zookeys-420-061-g001.jpg" position="float" orientation="portrait" xlink:type="simple"/></fig><fig id="F2" position="float" orientation="portrait"><label>Figures 7–13.</label><caption><p><italic><tp:taxon-name>Pagaronia albescens</tp:taxon-name></italic> (Jacobi, 1943), comb. n., male genitalia <bold>7</bold> pygofer, lateral view <bold>8</bold> subgenital plate, ventral view <bold>9</bold> aedeagus, lateral view <bold>10</bold> aedeagus, caudoventral view <bold>11</bold> connective and style, dorsal view <bold>12</bold> forewing <bold>13</bold> fore femur, anterior view. AM<sub>1</sub> = first anteromedial seta.</p></caption><graphic xmlns:xlink="http://www.w3.org/1999/xlink" xlink:href="zookeys-420-061-g002.jpg" position="float" orientation="portrait" xlink:type="simple"/></fig><p>Male genitalia with pygofer (<xref ref-type="fig" rid="F2">Fig. 7</xref>), in lateral view, broad and strongly produced posteriorly, dorsal margin with anterior half convex and posterior half slightly concave; posterior margin broadly rounded; ventral margin with fold, fold concave near apex; disk apicoventral portion with sparse short macrosetae; microsetae also present. Subgenital plate (<xref ref-type="fig" rid="F2">Fig. 8</xref>) small, distinctly shorter than pygofer; posterior area abruptly narrowed, apex nearly acute and slightly curved outwards; apical half with sparse microsetae and irregularly triseriate macrosetae medially. Aedeagus (<xref ref-type="fig" rid="F2">Figs 9</xref>, <xref ref-type="fig" rid="F2">10</xref>) with long basal apodeme, as long as half of shaft; aedeagal shaft slender, curved posterodorsally, with apical aedeagal processes branched, longer branch extending beyond mid-length of shaft with short sub-branch medially. Connective shield-shaped (<xref ref-type="fig" rid="F2">Fig. 11</xref>), with basal half broader. Style (<xref ref-type="fig" rid="F2">Fig. 11</xref>) strong and extending posteriorly beyond connective apex, preapical portion with several microsetae; apical portion curved, S-shaped, and apex with two denticles.</p><p>Female genitalia. Sternite VII (<xref ref-type="fig" rid="F3">Fig. 14</xref>), in ventral view, slightly longer than broad; posterior margin convex and with shallow concavity medially; surface with few small setae mostly on anterior half. Pygofer (<xref ref-type="fig" rid="F3">Fig. 15</xref>), in lateral view, moderately produced posteriorly; posterior margin with subacute apex, dorsoposterior margin obliquely truncate; surface with macrosetae mostly on ventral margin, arranged almost in a row. Valvifers I (<xref ref-type="fig" rid="F3">Fig. 16</xref>), in lateral view, longer than tall; posteroventral margin angulate. Valvifers II (<xref ref-type="fig" rid="F3">Fig. 17</xref>), in lateral view, nearly fusiform, with small group of clustered setae near articulation point, articulation point located on 2/3 of dorsal margin. Valvulae relatively narrow in lateral view. Valvulae I (<xref ref-type="fig" rid="F3">Fig. 16</xref>) with base subtriangular in ventral view; with convex lateral outer margin; in lateral view (<xref ref-type="fig" rid="F3">Figs 16</xref>, <xref ref-type="fig" rid="F3">18</xref>, <xref ref-type="fig" rid="F3">19</xref>) with dorsal and ventral margins nearly parallel over basal two thirds behind basal curvature, thereafter slightly convex and narrowed to acute apex; dorsal sculptured area restricted to posterior 2/3 of shaft, formed mostly by subrectangular sculpture arranged in oblique lines, except basally were it is arranged horizontally; ventral sculptured area formed by dense imbricate sculpture restricted to apical portion of shaft; length of ventral interlocking device corresponding to approximately 2/3 of blade length beyond basal curvature. Valvulae II (<xref ref-type="fig" rid="F3">Figs 20</xref>, <xref ref-type="fig" rid="F3">21</xref>), in lateral view, with anterior fused basal section nearly 2/3 length of blade; only slightly expanded beyond basal curvature and dorsal hyaline region; dorsal and ventral margins approximately parallel; apex narrowly rounded; preapical prominence absent; shaft bearing approximately 25 teeth (<xref ref-type="fig" rid="F3">Fig. 21</xref>: to) over posterior 1/3 of blade; each tooth subtriangular; apicoventral margin without distinct teeth; teeth and dorsal margin of shaft without secondary denticles; ducts sparse, extending toward teeth and toward apical <!--PageBreak-->blade portion. Gonoplacs, in lateral view, expanded at apical half; apex obtuse; surface with macrosetae mostly distributed on apical portion and extending anteriorly along ventral margin of apical half.</p><fig id="F3" position="float" orientation="portrait"><label>Figures 14–21.</label><caption><p><italic><tp:taxon-name>Pagaronia albescens</tp:taxon-name></italic> (Jacobi, 1943), comb. n., female genitalia: <bold>14</bold> sternite VII, ventral view <bold>15</bold> pygofer, lateral view <bold>16</bold> valvifer I and valvula I, lateral view <bold>17</bold> valvifer II, lateral view <bold>18</bold> dorsal sculptured area of valvula I, lateral view <bold>19</bold> apical portion of valvula I, lateral view <bold>20</bold> valvulae II, lateral view <bold>21</bold> apex and apical portion of valvulae II, lateral view. go = gonangulum, to = tooth, vid = ventral interlocking device. Scale bars in millimeters.</p></caption><graphic xmlns:xlink="http://www.w3.org/1999/xlink" xlink:href="zookeys-420-061-g003.jpg" position="float" orientation="portrait" xlink:type="simple"/></fig></tp:treatment-sec><tp:treatment-sec sec-type="Known distribution"><title>Known distribution.</title><p>Russia, Korea, China.</p></tp:treatment-sec><tp:treatment-sec sec-type="Material examined"><title>Material examined.</title><p>3 males and 5 females, China, Liaoning Province, Henren County, Benxi Laotuding Preserve, 19 to 21 July 2011, coll. Fan Zhi-hua and Yu Xiao-fei; 1 female, China, Jilin Province, Mt. Changbai, 24 July 2011, coll. Yu Xiao-fei.</p></tp:treatment-sec><tp:treatment-sec sec-type="Remarks"><title>Remarks.</title><p>This species was described from a single female specimen (holotype) from “Gaolinzsy” (NE China). The type specimen, deposited in Deutsches Entomologisches Institut im ZALF, Müncheburg, Germany, has not been examined but our material has been compared with an image of the type (see introduction). The identity and reference for the <italic><tp:taxon-name>Pagaronia</tp:taxon-name></italic> species recorded from China in <xref ref-type="bibr" rid="B4">Hayashi et al. (2010)</xref> and <xref ref-type="bibr" rid="B6">Kamitani et al. (2012)</xref> was established as <italic><tp:taxon-name>Pagaronia continentalis</tp:taxon-name></italic> recorded by <xref ref-type="bibr" rid="B9">Kwon and Huh (2001)</xref> (M. Hayashi, pers. com.).</p><!--PageBreak--></tp:treatment-sec><ref-list><ref id="B15"><mixed-citation xmlns:xlink="http://www.w3.org/1999/xlink" xlink:type="simple"><person-group><name name-style="western"><surname>Wilson</surname><given-names>MR</given-names></name><name name-style="western"><surname>Turner</surname><given-names>JA</given-names></name><name name-style="western"><surname>McKamey</surname><given-names>SH</given-names></name></person-group> (<year>2009a</year>) <article-title>Sharpshooter Leafhoppers (Hemiptera: Cicadellinae). An Illustrated Checklist. Part 1: Old World Cicadellini. Studies in Terrestrial and Freshwater Biodiversity and Systematics from the National Musem of Wales.</article-title><source>BIOTIR Reports</source><volume>4</volume>: <fpage>1</fpage>–<lpage>229</lpage>.</mixed-citation></ref><ref id="B16"><mixed-citation xmlns:xlink="http://www.w3.org/1999/xlink" xlink:type="simple"><person-group><name name-style="western"><surname>Wilson</surname><given-names>MR</given-names></name><name name-style="western"><surname>Turner</surname><given-names>JA</given-names></name><name name-style="western"><surname>McKamey</surname><given-names>SH</given-names></name></person-group> (<year>2009b</year>) <source>Sharpshooter Leafhoppers of the World (Hemiptera: Cicadellidae subfamily Cicadellinae)</source>. <publisher-name>National Museum Wales</publisher-name>, <publisher-loc>Cardiff</publisher-loc>. <ext-link ext-link-type="uri" xlink:href="http://naturalhistory.museumwales.ac.uk/Sharpshooters" xlink:type="simple">http://naturalhistory.museumwales.ac.uk/Sharpshooters</ext-link><date-in-citation content-type="access-date">[accessed 12. X. 2013]</date-in-citation></mixed-citation></ref><ref id="B8"><mixed-citation xmlns:xlink="http://www.w3.org/1999/xlink" xlink:type="simple"><person-group><name name-style="western"><surname>Kwon</surname><given-names>YJ</given-names></name></person-group> (<year>1983</year>) <article-title>Classification of leafhoopers of the Subfamily Cicadellinae from Korea (Homoptera: Auchenorrhyncha).</article-title><source>The Korean Journal of Entomology</source><volume>13</volume>(<issue>1</issue>): <fpage>15</fpage>–<lpage>25</lpage>.</mixed-citation></ref><ref id="B4"><mixed-citation xmlns:xlink="http://www.w3.org/1999/xlink" xlink:type="simple"><person-group><name name-style="western"><surname>Hayashi</surname><given-names>M</given-names></name><name name-style="western"><surname>Kamitani</surname><given-names>S</given-names></name><name name-style="western"><surname>Okudera</surname><given-names>S</given-names></name><name name-style="western"><surname>Yoshida</surname><given-names>K</given-names></name></person-group> (<year>2010</year>) <article-title>Biodiversity and species-Group slassification of East Asian <italic>Pagaronia</italic>.</article-title><source>Abstracts of Talks and Posters, 13th International Auchenorrhyncha Congress</source>, <publisher-name>Vaison-la-Romaine</publisher-name>, <fpage>118</fpage>–<lpage>119</lpage>.</mixed-citation></ref><ref id="B6"><mixed-citation xmlns:xlink="http://www.w3.org/1999/xlink" xlink:type="simple"><person-group><name name-style="western"><surname>Kamitani</surname><given-names>S</given-names></name><name name-style="western"><surname>Higuchi</surname><given-names>T</given-names></name><name name-style="western"><surname>Okudera</surname><given-names>S</given-names></name></person-group> (<year>2012</year>) <article-title>Taxonomic study of the protecta-group in the genus <italic>Pagaronia</italic> Ball (Hemiptera, Cicadellidae, Evacanthinae) from Japan.</article-title><source>Zootaxa</source><volume>3343</volume>: <fpage>1</fpage>–<lpage>15</lpage>.</mixed-citation></ref><ref id="B9"><mixed-citation xmlns:xlink="http://www.w3.org/1999/xlink" xlink:type="simple"><person-group><name name-style="western"><surname>Kwon</surname><given-names>YJ</given-names></name><name name-style="western"><surname>Huh</surname><given-names>EY</given-names></name></person-group> (<year>2001</year>) <article-title>Homoptera (Suborder Auchenorrhyncha). Economic Insects of Korea 19.</article-title><source>Insecta Koreana</source> (<supplement>Supplement</supplement>) <volume>26</volume>: <fpage>1</fpage>–<lpage>461</lpage>.</mixed-citation></ref></ref-list></tp:taxon-treatment>
